# Supplementary material for: Biogeographic Role of the Kuroshio Current Intrusion in the Microzooplankton Community in the Boundary Zone of the Northern South China Sea
Source: Microorganisms. 2021 May 20;9(5):1104. doi: 10.3390/microorganisms9051104 (PMC8161332; doi:10.3390/microorganisms9051104)
Supplement: Supplementary file 1 [file microorganisms-09-01104-s001.zip]

Archive with 1 entries (1 files):
- microorganisms-1191065-supplementary.pdf
